# Supplementary material for: Do Uncontrolled Hypertension, Diabetes, Dyslipidemia, and Obesity Mediate the Relationship Between Health Literacy and Chronic Kidney Disease Complications?
Source: Int J Environ Res Public Health. 2021 May 14;18(10):5235. doi: 10.3390/ijerph18105235 (PMC8157126; doi:10.3390/ijerph18105235)
Supplement: Supplementary file 1 [file ijerph-18-05235-s001.zip]

Archive with 1 entries (1 files):
- ijerph-1167764-supplementary.pdf
